# Supplementary material for: The Association between Single Nucleotide Polymorphisms, including miR-499a Genetic Variants, and Dyslipidemia in Subjects Treated with Pharmacological or Phytochemical Lipid-Lowering Agents
Source: Int J Mol Sci. 2022 May 17;23(10):5617. doi: 10.3390/ijms23105617 (PMC9145435; doi:10.3390/ijms23105617)
Supplement: Supplementary file 1 [file ijms-23-05617-s001.zip]

Archive with 1 entries (1 files):
- ijms-1718821-supplementary.pdf
